# Supplementary material for: Sun-protective behaviours in US adults with a history of skin cancer: a cross-sectional National Health Interview Survey study
Source: Skin Health Dis. 2026 May 15;6(4):431–7. doi: 10.1093/skinhd/vzag024 (PMC13425089; doi:10.1093/skinhd/vzag024)
Supplement: vzag024_Supplementary_Data [file vzag024_supplementary_data.zip]

Archive with 2 entries (2 files):
- NHIS_Supplementary Table 2.docx
- NHIS_SupplementaryTable1.docx
